# Supplementary material for: Methyl 1-(2,6-difluoro­benz­yl)-1H-1,2,3-triazole-4-carboxyl­ate
Source: Acta Crystallogr Sect E Struct Rep Online. 2011 Mar 2;67(Pt 4):o769. doi: 10.1107/S1600536811006684 (PMC3099962; doi:10.1107/S1600536811006684)
Supplement: Supplementary file 2 [file e-67-0o769-Isup2.hkl]

# 
# h,k,l, Fc-squared, Fo-squared, sigma(Fo-squared) and status flag 
# 
data_I
_shelx_title ' X in P2(1)' 
_shelx_refln_list_code          4 
_shelx_F_calc_maximum       65.63 
_exptl_crystal_F_000       260.00 
_reflns_d_resolution_high  0.8285 
 
loop_ 
 _symmetry_equiv_pos_as_xyz 
 'x, y, z' 
 '-x, y+1/2, -z' 
 
_cell_length_a     8.4570 
_cell_length_b     5.4140 
_cell_length_c    12.1250 
_cell_angle_alpha  90.000 
_cell_angle_beta   92.280 
_cell_angle_gamma  90.000 
 
_shelx_F_squared_multiplier     1.000 
 
loop_ 
 _refln_index_h 
 _refln_index_k 
 _refln_index_l 
 _refln_F_squared_calc 
 _refln_F_squared_meas 
 _refln_F_squared_sigma 
 _refln_observed_status 
   1   0   0      890.07      881.34     13.51 o 
   2   0   0     1248.38     1222.02     21.96 o 
   3   0   0      948.28      972.70     23.44 o 
   4   0   0      334.95      355.05      3.91 o 
   5   0   0        3.20        2.04      0.60 o 
   6   0   0       61.42       64.53      2.21 o 
   7   0   0       10.54        9.53      1.09 o 
   8   0   0       70.90       63.33      2.63 o 
   9   0   0       21.58       17.53      1.64 o 
  10   0   0        6.37        7.64      1.58 o 
   1   1   0     1363.54     1461.21     27.76 o 
   2   1   0     2976.25     3325.26    151.62 o 
   3   1   0     1105.43     1163.52     60.84 o 
   4   1   0      293.61      308.96      2.99 o 
   5   1   0      140.50      134.28      2.01 o 
   6   1   0       33.60       35.22      1.23 o 
   7   1   0       33.71       29.66      1.24 o 
   8   1   0       44.25       41.56      1.63 o 
   9   1   0        4.64        4.35      0.83 o 
  10   1   0        6.36        8.18      1.11 o 
   0   2   0      138.20      129.00      3.49 o 
   1   2   0      206.48      213.46      5.77 o 
   2   2   0      279.12      275.62      7.71 o 
   3   2   0      644.08      739.08     20.61 o 
   4   2   0       38.30       39.27      2.20 o 
   5   2   0      287.74      283.55      3.16 o 
   6   2   0      106.51      107.58      2.98 o 
   7   2   0       90.38       83.51      2.12 o 
   8   2   0       74.53       71.24      3.15 o 
   9   2   0       13.67       15.14      1.92 o 
   1   3   0      268.32      257.22      2.64 o 
   2   3   0      640.25      704.32     26.79 o 
   3   3   0       34.28       33.23      1.09 o 
   4   3   0       35.91       37.68      1.24 o 
   5   3   0      130.52      129.03      3.52 o 
   6   3   0      499.59      517.83      5.08 o 
   7   3   0       15.32       16.88      1.07 o 
   8   3   0        3.98        3.37      0.85 o 
   9   3   0       10.58        8.91      1.25 o 
   0   4   0      127.10      121.07      4.23 o 
   1   4   0       51.92       48.32      1.38 o 
   2   4   0       41.45       37.72      4.47 o 
   3   4   0       18.91       19.96      1.15 o 
   4   4   0       34.20       34.28      1.38 o 
   5   4   0       42.63       39.60      1.57 o 
   6   4   0       11.24       13.19      1.06 o 
   7   4   0       29.85       25.32      1.48 o 
   8   4   0       23.08       25.23      1.58 o 
   1   5   0       35.54       31.95      1.48 o 
   2   5   0       46.77       42.40      2.73 o 
   3   5   0       86.64       82.83      8.62 o 
   4   5   0       20.28       19.15      1.24 o 
   5   5   0       15.23       13.05      1.16 o 
   6   5   0        5.34        4.10      1.98 o 
   0   6   0      156.35      134.95      3.14 o 
   1   6   0       16.23       14.78      1.24 o 
   2   6   0        2.63        2.63      1.56 o 
   3   6   0        0.43       -0.15      0.90 o 
   4   6   0       24.35       23.24      2.04 o 
 -10   0   1        8.75       11.46      1.58 o 
  -9   0   1       20.05       16.04      1.77 o 
  -8   0   1        6.25        7.70      1.09 o 
  -7   0   1        4.11        6.41      0.82 o 
  -6   0   1       13.41       11.60      1.06 o 
  -5   0   1        8.50       11.20      0.92 o 
  -4   0   1      963.07      978.43      6.53 o 
  -3   0   1      486.65      485.09      3.96 o 
  -2   0   1     2542.27     2476.77     34.00 o 
  -1   0   1      206.63      186.65      1.51 o 
   0   0   1      167.50      152.80      0.85 o 
   1   0   1        1.30        0.99      0.19 o 
   2   0   1      106.66      106.99      1.53 o 
   3   0   1      328.98      317.87      3.20 o 
   4   0   1       99.61       93.07      2.06 o 
   5   0   1        8.17        9.15      0.89 o 
   6   0   1       63.04       64.58      2.27 o 
   7   0   1        8.61        8.32      1.16 o 
   8   0   1        7.74       10.69      1.27 o 
   9   0   1        0.30       -0.96      0.96 o 
  10   0   1        0.29        0.62      0.85 o 
 -10   1   1       10.07       10.76      1.65 o 
  -9   1   1        0.31        0.00      0.67 o 
  -8   1   1        4.60        3.45      1.34 o 
  -7   1   1       21.25       23.09      1.12 o 
  -6   1   1       14.63       16.70      0.87 o 
  -5   1   1       56.76       54.83      3.03 o 
  -4   1   1      681.06      707.82     10.14 o 
  -3   1   1      958.91      975.85     16.61 o 
  -2   1   1     1392.30     1437.62     19.20 o 
  -1   1   1     1176.86     1221.42     21.90 o 
   0   1   1      114.96      100.35      1.21 o 
   1   1   1      422.94      424.26     30.55 o 
   2   1   1     1832.93     1881.46     66.70 o 
   3   1   1      261.40      262.14     13.10 o 
   4   1   1       51.85       55.37      1.19 o 
   5   1   1      155.05      158.06      5.87 o 
   6   1   1       53.10       52.62      4.39 o 
   7   1   1       54.73       51.77      1.61 o 
   8   1   1        2.80        1.96      1.21 o 
   9   1   1        6.66        6.36      0.93 o 
  10   1   1       12.84       12.12      1.26 o 
  -9   2   1        3.92        3.53      0.86 o 
  -8   2   1       11.47       11.17      0.98 o 
  -7   2   1       12.66       13.84      1.07 o 
  -6   2   1      250.96      251.44      3.25 o 
  -5   2   1      273.07      289.97      3.19 o 
  -4   2   1      194.02      198.14      4.01 o 
  -3   2   1       50.22       56.70      1.16 o 
  -2   2   1       77.85       85.26      3.41 o 
  -1   2   1      198.06      197.44      8.51 o 
   0   2   1        7.03        7.59      0.29 o 
   1   2   1      163.75      157.60      2.46 o 
   2   2   1      586.53      646.64     18.85 o 
   3   2   1      184.17      177.04      6.85 o 
   4   2   1      950.43     1014.35     38.38 o 
   5   2   1      256.85      257.01      3.04 o 
   6   2   1       86.15       85.10      1.95 o 
   7   2   1       22.02       22.89      1.24 o 
   8   2   1       19.79       17.69      1.17 o 
   9   2   1        1.07        1.59      1.10 o 
  -9   3   1       13.01       16.15      1.75 o 
  -8   3   1       79.12       76.50      2.33 o 
  -7   3   1       30.82       26.85      1.40 o 
  -6   3   1      112.38      122.82      4.51 o 
  -5   3   1       55.81       66.72      2.35 o 
  -4   3   1        9.98        9.75      0.71 o 
  -3   3   1      229.15      260.15      6.96 o 
  -2   3   1        1.11        0.07      0.64 o 
  -1   3   1      120.75      131.83      6.83 o 
   0   3   1        8.48        9.89      0.78 o 
   1   3   1      143.12      133.05      7.11 o 
   2   3   1      125.15      138.39      4.80 o 
   3   3   1        7.03        7.18      0.63 o 
   4   3   1       28.28       27.24      1.10 o 
   5   3   1       10.04       10.40      0.81 o 
   6   3   1        0.07        1.24      1.37 o 
   7   3   1       47.44       47.60      1.74 o 
   8   3   1        4.11        4.45      1.33 o 
   9   3   1        0.35        0.50      1.01 o 
  -8   4   1       13.81       14.35      1.90 o 
  -7   4   1       12.65       12.77      1.10 o 
  -6   4   1       18.63       15.52      1.32 o 
  -5   4   1       36.86       37.91      1.52 o 
  -4   4   1       66.83       67.34      1.87 o 
  -3   4   1       58.08       63.02      3.77 o 
  -2   4   1       50.12       52.58      5.59 o 
  -1   4   1       44.35       38.32      1.71 o 
   0   4   1       24.16       21.05      1.07 o 
   1   4   1       86.42       83.25      1.83 o 
   2   4   1       53.55       57.92      1.55 o 
   3   4   1       22.80       20.74      1.15 o 
   4   4   1       34.83       36.77      1.42 o 
   5   4   1       55.75       58.38      1.85 o 
   6   4   1        4.90        4.50      1.08 o 
   7   4   1        7.09        6.83      0.95 o 
   8   4   1       14.52       19.45      1.82 o 
  -6   5   1        1.42       -0.31      0.75 o 
  -5   5   1        3.27        3.74      0.82 o 
  -4   5   1        1.84        2.60      0.75 o 
  -3   5   1        3.81        2.98      1.02 o 
  -2   5   1       24.20       23.08      2.93 o 
  -1   5   1       28.83       24.38      1.32 o 
   0   5   1      134.08      121.22      2.98 o 
   1   5   1        3.01        2.71      0.70 o 
   2   5   1       23.66       23.73      1.27 o 
   3   5   1       14.25       12.31      1.11 o 
   4   5   1        1.83        2.22      0.78 o 
   5   5   1       18.07       18.17      1.28 o 
   6   5   1        2.70        2.24      1.50 o 
  -4   6   1        4.35        5.56      1.36 o 
  -3   6   1        5.31        6.29      0.91 o 
  -2   6   1       10.06        8.37      1.07 o 
  -1   6   1       20.95       20.92      1.83 o 
   0   6   1       19.75       18.81      1.02 o 
   1   6   1       21.07       19.30      1.35 o 
   2   6   1        8.02        8.06      1.70 o 
   3   6   1        5.42        6.17      1.02 o 
 -10   0   2        4.07        4.84      1.24 o 
  -9   0   2       30.81       29.35      2.15 o 
  -8   0   2       30.31       30.32      1.91 o 
  -7   0   2        3.73        3.33      0.74 o 
  -6   0   2       20.15       19.23      1.35 o 
  -5   0   2      435.73      414.51      4.95 o 
  -4   0   2        6.24        7.80      0.79 o 
  -3   0   2     1802.65     1691.61     33.23 o 
  -2   0   2      555.60      514.29      3.61 o 
  -1   0   2     2466.79     2407.87     30.54 o 
   0   0   2      498.57      438.62      7.70 o 
   1   0   2      516.51      467.14     12.24 o 
   2   0   2      961.81      843.10     19.89 o 
   3   0   2        0.58        0.95      0.31 o 
   4   0   2       47.99       39.31      1.40 o 
   5   0   2        8.64        7.98      0.91 o 
   6   0   2        1.07        1.51      0.48 o 
   7   0   2       43.44       39.97      1.97 o 
   8   0   2       76.73       78.18      2.98 o 
   9   0   2        3.17        3.48      0.98 o 
  10   0   2        0.93        1.63      0.93 o 
 -10   1   2        1.92        2.21      0.81 o 
  -9   1   2        1.02        0.18      0.55 o 
  -8   1   2       37.67       32.28      1.82 o 
  -7   1   2       29.19       29.92      1.27 o 
  -6   1   2       37.00       35.80      1.25 o 
  -5   1   2       21.19       23.04      0.91 o 
  -4   1   2      303.08      314.58      2.79 o 
  -3   1   2      203.77      198.13      2.15 o 
  -2   1   2      217.48      219.18      3.29 o 
  -1   1   2     2145.03     2159.79     30.17 o 
   0   1   2     1934.54     1945.34     14.71 o 
   1   1   2     2802.00     2889.71     53.32 o 
   2   1   2       34.77       34.03      1.95 o 
   3   1   2      129.78      135.02      5.85 o 
   4   1   2      123.53      124.24      1.80 o 
   5   1   2      381.18      376.69      6.99 o 
   6   1   2       31.85       30.82      1.17 o 
   7   1   2       49.98       52.82      1.66 o 
   8   1   2       26.38       24.69      1.35 o 
   9   1   2        1.13        0.44      0.78 o 
  -9   2   2        8.39        7.63      0.99 o 
  -8   2   2       27.02       25.96      1.39 o 
  -7   2   2        8.23        7.24      0.87 o 
  -6   2   2      268.63      270.72      3.43 o 
  -5   2   2       21.43       21.60      1.00 o 
  -4   2   2       26.32       24.50      0.93 o 
  -3   2   2       10.47       11.06      0.63 o 
  -2   2   2      106.72      117.22      1.59 o 
  -1   2   2      679.21      716.08     24.54 o 
   0   2   2      479.98      487.66      6.03 o 
   1   2   2      205.11      213.98      6.09 o 
   2   2   2      706.41      770.71     40.51 o 
   3   2   2      174.48      197.94      3.24 o 
   4   2   2       53.63       55.73      1.36 o 
   5   2   2       82.80       81.23      4.39 o 
   6   2   2      114.41      109.11      2.21 o 
   7   2   2       66.57       62.40      1.89 o 
   8   2   2        0.46        1.30      0.77 o 
   9   2   2        5.90        4.00      0.93 o 
  -9   3   2       26.33       29.33      2.46 o 
  -8   3   2        0.90        0.15      0.78 o 
  -7   3   2       85.45       84.40      5.54 o 
  -6   3   2       55.01       56.54      1.84 o 
  -5   3   2      138.10      145.28      2.58 o 
  -4   3   2       27.72       30.13      2.06 o 
  -3   3   2      168.73      183.09      7.13 o 
  -2   3   2      108.82      132.15      9.55 o 
  -1   3   2       74.48       75.55      3.24 o 
   0   3   2        1.80        1.91      0.27 o 
   1   3   2      132.21      134.85      3.80 o 
   2   3   2      197.14      197.13     10.03 o 
   3   3   2       37.17       43.35      1.37 o 
   4   3   2        3.76        4.03      0.56 o 
   5   3   2       17.39       17.25      1.01 o 
   6   3   2       39.60       42.14      1.57 o 
   7   3   2        2.13        2.09      1.00 o 
   8   3   2       10.11       12.13      1.11 o 
  -8   4   2        2.83        3.67      1.27 o 
  -7   4   2        6.26        6.96      0.92 o 
  -6   4   2        9.93       11.09      1.08 o 
  -5   4   2        2.20        2.57      0.66 o 
  -4   4   2       13.70       13.46      0.96 o 
  -3   4   2        5.93        6.49      0.98 o 
  -2   4   2       26.69       30.87      1.17 o 
  -1   4   2       90.97       86.80      4.75 o 
   0   4   2        6.74        6.28      0.46 o 
   1   4   2       35.29       35.12      1.23 o 
   2   4   2       78.96       75.85      2.96 o 
   3   4   2        3.33        3.31      0.70 o 
   4   4   2        9.52        9.58      0.90 o 
   5   4   2        7.50        5.32      0.89 o 
   6   4   2       48.28       46.29      3.56 o 
   7   4   2       38.92       41.49      1.90 o 
  -6   5   2        0.75        0.79      0.80 o 
  -5   5   2        2.60        2.85      0.73 o 
  -4   5   2       66.30       65.28      2.15 o 
  -3   5   2       15.57       14.83      1.75 o 
  -2   5   2        3.84        3.98      0.80 o 
  -1   5   2       46.84       42.77      1.61 o 
   0   5   2      154.09      143.05      3.96 o 
   1   5   2       70.71       59.26      5.38 o 
   2   5   2       17.94       18.30      1.19 o 
   3   5   2        3.08        3.75      0.85 o 
   4   5   2        0.52       -0.67      0.67 o 
   5   5   2        9.98        9.25      1.08 o 
   6   5   2        3.01        3.15      0.99 o 
  -3   6   2        9.87        7.68      1.10 o 
  -2   6   2        4.15        5.86      0.90 o 
  -1   6   2       32.22       28.44      1.98 o 
   0   6   2       10.78       11.44      0.87 o 
   1   6   2        3.97        2.01      0.90 o 
   2   6   2       17.74       16.67      2.56 o 
   3   6   2        3.71        4.51      0.90 o 
 -10   0   3        6.86        4.90      1.43 o 
  -9   0   3       15.64       14.80      1.71 o 
  -8   0   3       50.80       43.38      2.29 o 
  -7   0   3       25.81       23.03      1.57 o 
  -6   0   3      179.78      175.99      3.66 o 
  -5   0   3       26.81       26.67      1.34 o 
  -4   0   3      169.24      187.94      3.01 o 
  -3   0   3       11.43       12.44      0.78 o 
  -2   0   3       23.38       26.66      0.91 o 
  -1   0   3        3.98        3.10      0.39 o 
   0   0   3     4306.72     4409.15     56.38 o 
   1   0   3       62.41       64.03      1.26 o 
   2   0   3        1.97        1.04      0.33 o 
   3   0   3      200.16      198.68      2.81 o 
   4   0   3      105.02      104.60      2.29 o 
   5   0   3       86.85       83.20      2.37 o 
   6   0   3        0.10       -0.07      0.65 o 
   7   0   3       11.13       12.81      1.24 o 
   8   0   3        0.04        0.48      0.84 o 
   9   0   3        1.83        0.44      1.01 o 
  -9   1   3       16.06       15.38      2.37 o 
  -8   1   3       10.92       10.80      0.99 o 
  -7   1   3        2.21        4.24      0.66 o 
  -6   1   3       45.15       44.10      1.40 o 
  -5   1   3       81.67       77.79      3.24 o 
  -4   1   3        2.38        2.71      0.62 o 
  -3   1   3      179.57      190.36      5.35 o 
  -2   1   3      237.71      245.52      3.56 o 
  -1   1   3      286.84      285.01      6.20 o 
   0   1   3      976.71      915.73     15.48 o 
   1   1   3     2113.53     2128.81     25.04 o 
   2   1   3      741.71      729.10     25.71 o 
   3   1   3      336.73      323.66      6.18 o 
   4   1   3       58.49       51.44      1.22 o 
   5   1   3       83.63       84.51      1.72 o 
   6   1   3      133.98      128.53      4.13 o 
   7   1   3       58.74       59.51      1.79 o 
   8   1   3       13.11       11.73      1.05 o 
   9   1   3        2.15        1.69      1.53 o 
  -9   2   3        4.78        5.33      0.88 o 
  -8   2   3        6.72        4.09      1.00 o 
  -7   2   3       22.30       22.70      1.20 o 
  -6   2   3       15.50       14.91      0.95 o 
  -5   2   3      109.30      106.46      4.77 o 
  -4   2   3      275.34      283.40      8.44 o 
  -3   2   3      503.30      568.32      4.09 o 
  -2   2   3      115.33      121.68      4.65 o 
  -1   2   3      541.41      562.40     25.33 o 
   0   2   3      145.87      149.34      2.33 o 
   1   2   3       87.23       83.67      3.58 o 
   2   2   3       33.98       35.30      1.48 o 
   3   2   3      163.27      178.17      6.84 o 
   4   2   3       66.96       73.47      1.54 o 
   5   2   3       20.34       18.71      0.96 o 
   6   2   3        6.20        5.81      0.73 o 
   7   2   3       30.97       31.34      2.20 o 
   8   2   3       10.94       11.83      1.05 o 
   9   2   3        2.54        1.78      0.80 o 
  -8   3   3        1.82        1.48      0.80 o 
  -7   3   3       17.20       18.41      1.41 o 
  -6   3   3      310.09      327.15      8.98 o 
  -5   3   3       12.60       12.51      0.91 o 
  -4   3   3       45.92       50.87      1.44 o 
  -3   3   3       70.94       68.63      2.03 o 
  -2   3   3       61.51       71.18      3.78 o 
  -1   3   3      223.20      224.43      8.75 o 
   0   3   3      165.24      177.85      2.25 o 
   1   3   3        0.25       -0.19      0.36 o 
   2   3   3       95.22       93.25      3.47 o 
   3   3   3       89.47       93.13      1.85 o 
   4   3   3       52.39       54.75      1.55 o 
   5   3   3       21.32       23.69      1.61 o 
   6   3   3        7.86        8.44      0.85 o 
   7   3   3       16.29       17.23      1.12 o 
   8   3   3        3.57        4.24      0.79 o 
  -7   4   3        0.92        2.71      0.81 o 
  -6   4   3        9.41        9.54      1.44 o 
  -5   4   3       19.24       18.84      1.23 o 
  -4   4   3       17.73       15.48      1.06 o 
  -3   4   3       20.07       22.94      1.40 o 
  -2   4   3        4.73        4.92      1.12 o 
  -1   4   3        1.04        2.49      0.51 o 
   0   4   3       38.60       33.87      1.77 o 
   1   4   3        3.44        2.47      0.62 o 
   2   4   3       50.68       51.22      1.53 o 
   3   4   3       54.48       58.50      1.70 o 
   4   4   3       53.03       51.90      1.71 o 
   5   4   3       58.11       56.78      1.97 o 
   6   4   3        6.70        7.27      1.01 o 
   7   4   3       28.10       30.38      3.49 o 
  -6   5   3        0.05        0.25      0.70 o 
  -5   5   3        1.07        1.35      0.77 o 
  -4   5   3        5.64        6.47      0.95 o 
  -3   5   3       14.18       13.10      1.11 o 
  -2   5   3        8.69        8.94      0.97 o 
  -1   5   3       14.18       16.14      1.14 o 
   0   5   3       42.31       37.40      1.13 o 
   1   5   3       28.64       27.62      2.57 o 
   2   5   3       30.31       29.87      1.49 o 
   3   5   3       10.79        9.12      1.00 o 
   4   5   3        2.52        3.53      0.87 o 
   5   5   3       12.57       10.28      2.10 o 
   6   5   3        8.78       11.15      1.21 o 
  -3   6   3        0.84       -0.22      1.30 o 
  -2   6   3        4.04        4.42      1.68 o 
  -1   6   3       10.91       11.25      1.65 o 
   0   6   3       28.51       27.42      1.34 o 
   1   6   3        2.67        2.48      0.85 o 
   2   6   3        0.69        0.35      0.72 o 
   3   6   3        0.79        0.86      1.06 o 
  -9   0   4       16.46       15.38      1.59 o 
  -8   0   4        0.59        0.96      0.90 o 
  -7   0   4        6.37        6.33      1.14 o 
  -6   0   4       12.27       13.47      1.24 o 
  -5   0   4        0.86        1.46      0.59 o 
  -4   0   4       38.00       36.91      1.52 o 
  -3   0   4        3.70        3.93      0.52 o 
  -2   0   4      497.98      424.14      3.94 o 
  -1   0   4      142.85      127.90      1.97 o 
   0   0   4      157.52      146.59      1.46 o 
   1   0   4      231.09      201.24      2.51 o 
   2   0   4      475.43      460.68      4.16 o 
   3   0   4      448.07      428.29      4.43 o 
   4   0   4        2.41        1.87      0.54 o 
   5   0   4      269.72      269.90      4.28 o 
   6   0   4        3.26        4.42      0.82 o 
   7   0   4        5.40        5.37      1.11 o 
   8   0   4       22.17       20.48      1.84 o 
   9   0   4        1.66        1.50      1.06 o 
  -9   1   4        1.70        1.41      1.36 o 
  -8   1   4       13.84       14.32      1.01 o 
  -7   1   4       18.02       18.83      1.10 o 
  -6   1   4        6.89        6.77      0.85 o 
  -5   1   4       46.94       50.18      2.38 o 
  -4   1   4      292.83      281.81      2.83 o 
  -3   1   4       73.86       78.24      1.37 o 
  -2   1   4      305.59      310.90      4.85 o 
  -1   1   4      326.78      323.34      4.71 o 
   0   1   4      760.25      792.38      4.97 o 
   1   1   4      347.73      348.87      8.44 o 
   2   1   4      280.65      287.68      5.81 o 
   3   1   4       34.18       38.53      1.02 o 
   4   1   4       14.56       15.33      0.76 o 
   5   1   4       19.86       19.79      0.96 o 
   6   1   4       49.90       49.67      1.54 o 
   7   1   4      117.29      114.30      2.47 o 
   8   1   4        5.92        5.80      0.84 o 
   9   1   4       14.82       14.57      1.22 o 
  -9   2   4        1.29        1.44      1.45 o 
  -8   2   4       23.91       24.41      1.35 o 
  -7   2   4       42.45       42.93      1.57 o 
  -6   2   4       52.44       54.92      1.69 o 
  -5   2   4       71.50       66.58      1.66 o 
  -4   2   4      121.37      123.62      5.43 o 
  -3   2   4      168.62      185.68      2.33 o 
  -2   2   4       25.60       27.80      0.88 o 
  -1   2   4       52.03       62.10      3.13 o 
   0   2   4       86.71       89.58      1.06 o 
   1   2   4      508.28      579.25     11.59 o 
   2   2   4       31.00       37.14      1.03 o 
   3   2   4       45.02       44.57      1.20 o 
   4   2   4      108.50      107.66      1.94 o 
   5   2   4       12.91       15.11      0.89 o 
   6   2   4        9.38        9.78      2.19 o 
   7   2   4       20.55       23.00      1.36 o 
   8   2   4       17.44       17.83      2.14 o 
   9   2   4        3.86        5.09      2.49 o 
  -8   3   4        2.94        3.64      1.09 o 
  -7   3   4        9.05       10.98      1.37 o 
  -6   3   4       38.70       43.90      4.51 o 
  -5   3   4       34.45       35.41      3.19 o 
  -4   3   4        1.92        1.71      0.54 o 
  -3   3   4       55.22       48.75      2.36 o 
  -2   3   4       20.10       18.84      1.58 o 
  -1   3   4      364.18      387.56     19.45 o 
   0   3   4       31.03       35.28      0.89 o 
   1   3   4       36.23       35.30      1.12 o 
   2   3   4       55.06       54.95      1.44 o 
   3   3   4       27.79       27.59      2.15 o 
   4   3   4       35.00       34.25      1.28 o 
   5   3   4      120.51      113.98      2.35 o 
   6   3   4       26.30       27.47      1.29 o 
   7   3   4        5.08        7.10      0.87 o 
   8   3   4        1.93        2.44      0.87 o 
  -7   4   4       13.95       12.83      1.21 o 
  -6   4   4       14.22       14.72      1.44 o 
  -5   4   4        2.34        3.25      1.12 o 
  -4   4   4       42.18       44.92      1.69 o 
  -3   4   4        0.41        1.29      0.51 o 
  -2   4   4       58.30       63.40      2.98 o 
  -1   4   4       20.46       22.89      2.13 o 
   0   4   4       52.32       52.15      2.42 o 
   1   4   4      169.34      164.80      2.98 o 
   2   4   4       35.96       38.48      2.75 o 
   3   4   4       17.95       19.99      1.06 o 
   4   4   4       63.49       56.60      1.83 o 
   5   4   4       49.86       50.85      2.41 o 
   6   4   4        2.43        3.85      1.70 o 
   7   4   4       15.23       17.35      1.28 o 
  -6   5   4        0.98        2.39      1.08 o 
  -5   5   4        1.46        2.47      0.84 o 
  -4   5   4       26.36       27.93      1.50 o 
  -3   5   4        1.12        1.58      0.67 o 
  -2   5   4       30.28       30.91      1.48 o 
  -1   5   4        5.54        4.78      0.82 o 
   0   5   4       13.51       13.16      0.83 o 
   1   5   4        8.71        8.26      1.87 o 
   2   5   4       31.89       30.05      1.47 o 
   3   5   4        1.16        0.31      0.74 o 
   4   5   4        4.32        4.79      1.70 o 
   5   5   4        3.95        2.33      0.95 o 
  -3   6   4        7.31        8.84      1.62 o 
  -2   6   4       16.59       15.52      2.35 o 
  -1   6   4       13.15       15.26      1.54 o 
   0   6   4        8.90        8.94      0.98 o 
   1   6   4       12.02       10.77      2.04 o 
   2   6   4        0.98        0.89      0.86 o 
  -9   0   5       33.36       31.86      2.18 o 
  -8   0   5       12.34       13.86      1.49 o 
  -7   0   5        5.47        4.81      1.06 o 
  -6   0   5        1.48        3.76      0.84 o 
  -5   0   5       76.81       77.43      2.38 o 
  -4   0   5      211.75      214.61      3.55 o 
  -3   0   5       82.08       74.04      1.94 o 
  -2   0   5      327.77      320.46      3.71 o 
  -1   0   5      709.84      684.03      5.14 o 
   0   0   5        0.03        0.20      0.57 o 
   1   0   5       59.44       50.63      1.43 o 
   2   0   5        0.33       -0.45      0.45 o 
   3   0   5      127.43      121.63      2.52 o 
   4   0   5       43.35       40.31      1.71 o 
   5   0   5        4.60        6.19      0.87 o 
   6   0   5      224.62      229.08      4.57 o 
   7   0   5       11.70       11.75      1.49 o 
   8   0   5        9.14       10.17      1.35 o 
   9   0   5        9.84       12.42      1.71 o 
  -9   1   5       23.28       23.36      1.53 o 
  -8   1   5       20.68       19.91      1.16 o 
  -7   1   5       87.66       88.40      2.63 o 
  -6   1   5        5.77        5.81      0.79 o 
  -5   1   5      138.32      129.31      3.31 o 
  -4   1   5      286.23      301.31      3.10 o 
  -3   1   5      132.32      128.94      1.86 o 
  -2   1   5      174.40      173.87     11.78 o 
  -1   1   5       51.74       49.12      2.26 o 
   0   1   5     1227.39     1175.04      9.24 o 
   1   1   5       52.55       57.13      1.49 o 
   2   1   5      457.34      470.58     12.49 o 
   3   1   5      329.18      343.51     11.47 o 
   4   1   5      292.59      296.17      5.89 o 
   5   1   5       93.61       85.46     10.09 o 
   6   1   5       39.16       39.10      1.48 o 
   7   1   5      100.78       94.16      2.31 o 
   8   1   5       27.59       28.60      1.50 o 
   9   1   5       13.34       13.74      1.28 o 
  -9   2   5        8.88        8.93      1.04 o 
  -8   2   5        7.52        9.64      0.95 o 
  -7   2   5        7.94        9.03      0.87 o 
  -6   2   5      187.84      193.00      6.51 o 
  -5   2   5       19.76       20.16      1.65 o 
  -4   2   5      102.91      106.73      2.52 o 
  -3   2   5      133.07      139.06      2.11 o 
  -2   2   5       74.99       85.06      4.07 o 
  -1   2   5      740.38      822.55     15.99 o 
   0   2   5        7.10        7.66      0.40 o 
   1   2   5      344.01      357.37      5.53 o 
   2   2   5       27.51       29.58      0.98 o 
   3   2   5       18.88       19.86      0.91 o 
   4   2   5       85.89       86.75      2.58 o 
   5   2   5        4.65        4.13      0.62 o 
   6   2   5      120.63      113.46      2.46 o 
   7   2   5       48.92       47.89      1.78 o 
   8   2   5        2.22        2.39      0.81 o 
  -8   3   5        1.29        1.07      0.73 o 
  -7   3   5        5.76        6.42      0.91 o 
  -6   3   5       50.88       57.63      2.51 o 
  -5   3   5       91.77       94.52      2.38 o 
  -4   3   5       19.75       21.21      1.65 o 
  -3   3   5      113.39      118.92      6.67 o 
  -2   3   5        8.46        7.45      0.67 o 
  -1   3   5       13.48       14.10      0.86 o 
   0   3   5       22.97       23.03      0.68 o 
   1   3   5      106.80      109.44      4.28 o 
   2   3   5       56.78       59.73      2.58 o 
   3   3   5       93.95       92.75      4.32 o 
   4   3   5      105.43      108.85      3.72 o 
   5   3   5        6.69        6.10      0.84 o 
   6   3   5       14.89       17.74      1.13 o 
   7   3   5        4.52        6.07      1.63 o 
   8   3   5        6.62        7.41      1.15 o 
  -7   4   5       13.53       16.39      1.29 o 
  -6   4   5       35.30       32.97      1.83 o 
  -5   4   5       31.63       36.81      5.30 o 
  -4   4   5       70.29       75.73      6.12 o 
  -3   4   5       91.01       96.07     12.87 o 
  -2   4   5       88.60       90.60      6.01 o 
  -1   4   5      192.57      210.95     10.71 o 
   0   4   5       81.29       80.07      3.42 o 
   1   4   5      301.33      295.43      3.71 o 
   2   4   5      262.45      260.39      6.73 o 
   3   4   5       24.28       23.40      1.18 o 
   4   4   5       24.80       26.58      1.40 o 
   5   4   5        1.68        1.33      0.74 o 
   6   4   5        7.11        5.95      0.92 o 
   7   4   5        3.07        3.12      1.06 o 
  -5   5   5        9.87       10.28      1.66 o 
  -4   5   5        7.30        6.54      2.04 o 
  -3   5   5       11.97       11.60      1.09 o 
  -2   5   5       24.44       24.73      4.14 o 
  -1   5   5        5.73        6.83      0.96 o 
   0   5   5       92.64       97.86      4.13 o 
   1   5   5       50.27       50.32      1.87 o 
   2   5   5        7.71        8.98      1.76 o 
   3   5   5       27.88       29.15      3.12 o 
   4   5   5       17.36       15.08      1.30 o 
   5   5   5        3.83        3.01      0.93 o 
  -2   6   5        5.46        7.14      1.53 o 
  -1   6   5        5.60        7.90      1.12 o 
   0   6   5        8.75        9.97      0.78 o 
   1   6   5        2.89        3.06      1.92 o 
  -9   0   6        0.06        0.36      0.90 o 
  -8   0   6        8.92        8.33      1.43 o 
  -7   0   6      116.83      113.83      3.50 o 
  -6   0   6       17.12       15.04      1.44 o 
  -5   0   6       86.57       76.68      2.52 o 
  -4   0   6       63.06       62.93      2.11 o 
  -3   0   6       43.11       38.52      1.58 o 
  -2   0   6      267.50      267.70      3.72 o 
  -1   0   6       69.25       73.11      1.87 o 
   0   0   6        1.22        0.59      0.32 o 
   1   0   6      237.70      236.47      3.38 o 
   2   0   6      130.88      138.16      2.71 o 
   3   0   6      149.35      143.88      2.96 o 
   4   0   6       29.16       24.25      1.49 o 
   5   0   6        1.21        2.21      0.66 o 
   6   0   6       43.12       41.47      2.18 o 
   7   0   6       99.56       96.56      3.43 o 
   8   0   6       46.01       46.95      2.67 o 
   9   0   6        0.40        0.87      0.92 o 
  -9   1   6        5.48        6.16      0.88 o 
  -8   1   6       10.15        9.99      1.02 o 
  -7   1   6        8.31        7.52      1.50 o 
  -6   1   6        7.59        9.62      0.83 o 
  -5   1   6      217.20      209.13      2.93 o 
  -4   1   6      121.67      114.35      2.04 o 
  -3   1   6       13.48       13.84      0.71 o 
  -2   1   6      383.15      382.93      3.25 o 
  -1   1   6       17.36       19.23      0.75 o 
   0   1   6       96.08       97.52      1.54 o 
   1   1   6      458.56      450.66     14.75 o 
   2   1   6       78.16       81.64      2.64 o 
   3   1   6        9.96       10.41      0.66 o 
   4   1   6      150.70      161.34      2.43 o 
   5   1   6       29.23       28.06      1.18 o 
   6   1   6       27.15       25.43      1.32 o 
   7   1   6       32.42       27.70      3.96 o 
   8   1   6       12.72       12.56      1.32 o 
  -8   2   6        6.36        6.45      0.92 o 
  -7   2   6       41.29       44.21      1.70 o 
  -6   2   6       97.36       96.29      4.20 o 
  -5   2   6       61.05       61.23      1.76 o 
  -4   2   6       21.04       21.68      1.03 o 
  -3   2   6       80.77       84.00      1.72 o 
  -2   2   6      141.91      147.12      2.18 o 
  -1   2   6        6.70        7.56      0.59 o 
   0   2   6      450.45      459.13      8.90 o 
   1   2   6      376.85      378.08     16.56 o 
   2   2   6      151.01      150.04      5.07 o 
   3   2   6      124.90      125.82      2.18 o 
   4   2   6       39.88       38.17      1.37 o 
   5   2   6       87.88       89.14      7.21 o 
   6   2   6       16.74       16.75      1.81 o 
   7   2   6       25.12       25.39      3.18 o 
   8   2   6        1.56        0.85      0.74 o 
  -8   3   6        4.86        4.34      0.88 o 
  -7   3   6       14.87       15.07      1.30 o 
  -6   3   6        1.28        1.35      0.66 o 
  -5   3   6       28.60       29.16      1.33 o 
  -4   3   6      135.84      135.14      7.31 o 
  -3   3   6       13.64       12.40      2.08 o 
  -2   3   6      100.91      111.51      7.65 o 
  -1   3   6       58.14       67.62      1.65 o 
   0   3   6       54.31       54.12      1.03 o 
   1   3   6       11.36       10.46      0.81 o 
   2   3   6      103.52      104.43      3.79 o 
   3   3   6       22.24       21.55      1.08 o 
   4   3   6       78.62       76.46      2.55 o 
   5   3   6       66.92       64.37      1.90 o 
   6   3   6        9.83        9.87      0.94 o 
   7   3   6        1.71        1.72      0.77 o 
  -7   4   6        4.24        3.33      0.92 o 
  -6   4   6        9.53       13.39      2.17 o 
  -5   4   6       25.64       30.08      2.41 o 
  -4   4   6       26.42       23.39      2.55 o 
  -3   4   6        6.23        5.82      0.85 o 
  -2   4   6       39.39       39.87      3.81 o 
  -1   4   6       52.48       51.65      1.96 o 
   0   4   6        8.61        8.42      0.76 o 
   1   4   6       73.83       72.37      1.94 o 
   2   4   6       26.96       28.36      1.51 o 
   3   4   6       13.86       13.14      1.04 o 
   4   4   6       10.62       10.21      0.97 o 
   5   4   6        5.21        5.06      0.85 o 
   6   4   6        5.10        4.18      0.95 o 
  -5   5   6        3.20        2.63      1.44 o 
  -4   5   6        3.22        3.89      1.10 o 
  -3   5   6        2.68        1.61      1.39 o 
  -2   5   6       31.49       32.36      1.63 o 
  -1   5   6       94.91      102.70     11.44 o 
   0   5   6        1.78        0.29      0.55 o 
   1   5   6       21.86       23.35      1.37 o 
   2   5   6        3.04        3.35      0.75 o 
   3   5   6        5.03        5.24      1.14 o 
   4   5   6       11.10       10.97      1.10 o 
  -9   0   7        4.95        5.47      1.31 o 
  -8   0   7        6.71        6.79      1.33 o 
  -7   0   7       54.21       60.13      2.63 o 
  -6   0   7        0.67       -0.42      0.86 o 
  -5   0   7        4.73        6.53      1.10 o 
  -4   0   7        3.40        3.87      0.85 o 
  -3   0   7      227.18      222.09      3.85 o 
  -2   0   7       13.82       14.23      0.99 o 
  -1   0   7       65.14       62.88      1.90 o 
   0   0   7       16.12       13.41      0.90 o 
   1   0   7        1.66        0.87      0.61 o 
   2   0   7       47.58       46.40      1.76 o 
   3   0   7      216.33      219.99      3.89 o 
   4   0   7        1.38        0.76      0.58 o 
   5   0   7       10.18       10.53      1.14 o 
   6   0   7        2.77        1.86      1.10 o 
   7   0   7      119.37      130.01      3.96 o 
   8   0   7        0.29       -0.11      1.01 o 
  -9   1   7        4.42        3.42      1.14 o 
  -8   1   7       11.32       12.08      2.53 o 
  -7   1   7        4.71        4.41      2.37 o 
  -6   1   7       41.61       41.83      1.51 o 
  -5   1   7      107.83      107.30      2.21 o 
  -4   1   7        2.74        3.61      1.40 o 
  -3   1   7      104.49      103.95      2.54 o 
  -2   1   7       79.94       78.77      4.90 o 
  -1   1   7      348.49      356.35      4.79 o 
   0   1   7      154.25      156.37      1.52 o 
   1   1   7       13.02       11.60      0.92 o 
   2   1   7       14.60       15.60      0.79 o 
   3   1   7       36.39       36.59      1.20 o 
   4   1   7        5.56        3.99      0.64 o 
   5   1   7        1.52        1.71      0.59 o 
   6   1   7        3.99        3.22      0.86 o 
   7   1   7       17.44       17.54      1.20 o 
   8   1   7        9.11        9.53      1.17 o 
  -8   2   7        4.03        3.15      1.06 o 
  -7   2   7       14.65       14.26      1.54 o 
  -6   2   7        3.84        4.79      0.71 o 
  -5   2   7       33.54       32.56      1.39 o 
  -4   2   7       50.77       50.25      1.50 o 
  -3   2   7       23.75       23.01      1.05 o 
  -2   2   7        2.87        5.55      0.58 o 
  -1   2   7       98.24       99.05      2.61 o 
   0   2   7       42.45       41.16      0.95 o 
   1   2   7      373.04      384.04     11.14 o 
   2   2   7       46.04       45.26      1.35 o 
   3   2   7       21.76       22.63      1.61 o 
   4   2   7        3.63        3.44      0.60 o 
   5   2   7       39.97       37.76      1.41 o 
   6   2   7        5.14        4.69      0.79 o 
   7   2   7        2.43        2.70      0.70 o 
   8   2   7        2.13        2.07      0.87 o 
  -7   3   7       17.66       18.35      2.15 o 
  -6   3   7       21.21       22.08      2.58 o 
  -5   3   7        2.46        1.57      0.71 o 
  -4   3   7        1.52        0.41      0.62 o 
  -3   3   7        9.44        6.45      0.77 o 
  -2   3   7       30.84       32.61      1.28 o 
  -1   3   7       73.61       78.16      3.06 o 
   0   3   7       18.00       19.94      0.73 o 
   1   3   7      202.56      196.78      9.10 o 
   2   3   7       69.80       66.92      1.75 o 
   3   3   7       15.03       13.87      1.52 o 
   4   3   7       18.96       18.81      1.10 o 
   5   3   7       50.91       49.48      3.51 o 
   6   3   7        2.82        1.28      0.98 o 
   7   3   7        0.63        1.44      0.97 o 
  -6   4   7        5.06        7.73      1.70 o 
  -5   4   7       49.50       53.56      3.60 o 
  -4   4   7       54.54       60.36      5.48 o 
  -3   4   7        0.31        0.85      0.65 o 
  -2   4   7       28.84       27.98      3.06 o 
  -1   4   7       18.29       18.27      1.16 o 
   0   4   7       29.82       32.62      0.98 o 
   1   4   7       91.72       91.18      2.21 o 
   2   4   7        3.75        3.07      0.74 o 
   3   4   7        0.30        0.37      1.04 o 
   4   4   7        3.59        1.99      1.06 o 
   5   4   7       12.89       11.95      1.15 o 
   6   4   7        0.19       -0.14      1.12 o 
  -4   5   7        0.81        0.35      0.86 o 
  -3   5   7        9.26        8.48      1.08 o 
  -2   5   7        8.42        8.43      1.02 o 
  -1   5   7        5.71        7.35      3.09 o 
   0   5   7        8.17        9.12      0.72 o 
   1   5   7       12.55       12.24      1.39 o 
   2   5   7        0.37        0.51      0.70 o 
   3   5   7        2.18        2.24      0.80 o 
   4   5   7        0.64        1.51      0.71 o 
  -8   0   8        4.88        6.48      1.28 o 
  -7   0   8        6.05        5.13      1.21 o 
  -6   0   8       14.91       16.65      1.49 o 
  -5   0   8       24.75       23.02      1.56 o 
  -4   0   8        2.16        0.87      0.74 o 
  -3   0   8        0.02       -0.40      0.56 o 
  -2   0   8       10.69       14.66      1.12 o 
  -1   0   8       24.37       20.00      1.27 o 
   0   0   8        9.37        9.65      0.65 o 
   1   0   8       10.43       11.49      1.03 o 
   2   0   8       37.44       36.90      1.73 o 
   3   0   8      222.50      222.51      4.22 o 
   4   0   8       81.95       82.26      2.74 o 
   5   0   8       52.64       52.32      2.40 o 
   6   0   8      173.03      160.99      4.45 o 
   7   0   8        0.23        1.19      1.09 o 
   8   0   8        0.72        0.00      1.12 o 
  -8   1   8       21.09       20.95      1.39 o 
  -7   1   8       19.53       19.79      1.18 o 
  -6   1   8       20.82       20.48      1.28 o 
  -5   1   8      173.13      166.89      3.50 o 
  -4   1   8       47.94       48.34      1.87 o 
  -3   1   8       13.31       13.58      0.83 o 
  -2   1   8        0.36        0.89      0.64 o 
  -1   1   8        3.51        3.76      0.58 o 
   0   1   8       27.70       27.57      0.73 o 
   1   1   8       51.82       53.66      2.03 o 
   2   1   8       10.59       10.78      0.79 o 
   3   1   8      168.00      172.89      2.68 o 
   4   1   8       21.77       21.09      1.09 o 
   5   1   8       11.20       10.47      0.88 o 
   6   1   8       35.77       36.10      1.59 o 
   7   1   8       27.04       26.78      1.43 o 
   8   1   8        5.15        6.48      1.50 o 
  -8   2   8        1.60        1.47      0.93 o 
  -7   2   8       12.06       12.52      2.03 o 
  -6   2   8       39.88       38.90      2.13 o 
  -5   2   8       23.55       24.33      1.25 o 
  -4   2   8       22.89       20.43      1.17 o 
  -3   2   8      227.22      219.16      3.47 o 
  -2   2   8       68.78       67.87      2.17 o 
  -1   2   8       26.97       27.38      1.21 o 
   0   2   8       45.74       46.23      1.21 o 
   1   2   8      238.07      228.42     12.63 o 
   2   2   8       12.90       13.02      0.91 o 
   3   2   8       18.60       18.59      1.03 o 
   4   2   8        1.80        1.50      0.55 o 
   5   2   8        0.26        0.54      0.58 o 
   6   2   8        5.66        5.46      0.84 o 
   7   2   8        0.43        1.02      0.62 o 
  -7   3   8        2.90        5.22      0.93 o 
  -6   3   8        2.04        1.97      0.67 o 
  -5   3   8       11.51       10.99      1.03 o 
  -4   3   8        2.69        2.24      0.83 o 
  -3   3   8       90.79       87.84      2.21 o 
  -2   3   8       60.47       62.36      1.81 o 
  -1   3   8        4.97        3.96      0.73 o 
   0   3   8      171.69      170.33      3.70 o 
   1   3   8       32.62       31.16      2.78 o 
   2   3   8       29.42       31.03      2.36 o 
   3   3   8        0.57       -0.33      0.62 o 
   4   3   8       34.50       32.04      1.61 o 
   5   3   8        4.48        4.71      0.89 o 
   6   3   8        1.63        0.98      0.81 o 
  -6   4   8        3.64        2.40      1.49 o 
  -5   4   8       13.20       17.31      2.22 o 
  -4   4   8       10.70       11.19      1.33 o 
  -3   4   8       13.57       12.04      1.48 o 
  -2   4   8       11.19       11.74      0.98 o 
  -1   4   8       16.14       15.62      1.08 o 
   0   4   8       11.49       11.34      0.66 o 
   1   4   8       35.58       38.52      1.86 o 
   2   4   8       17.81       17.54      1.22 o 
   3   4   8       10.05       11.09      0.99 o 
   4   4   8        3.08        2.99      0.74 o 
   5   4   8        0.46        1.45      0.69 o 
  -3   5   8        4.63        5.22      0.92 o 
  -2   5   8        7.51        6.18      1.50 o 
  -1   5   8        5.76        7.95      0.93 o 
   0   5   8        2.20        2.75      0.79 o 
   1   5   8        4.21        7.48      2.12 o 
   2   5   8        5.56        5.46      0.98 o 
   3   5   8       38.59       41.27      1.94 o 
  -8   0   9       21.20       21.49      1.89 o 
  -7   0   9        9.41       10.21      1.51 o 
  -6   0   9        9.92       10.82      1.59 o 
  -5   0   9       15.85       13.99      1.61 o 
  -4   0   9       18.57       20.79      1.49 o 
  -3   0   9        0.81        1.11      0.61 o 
  -2   0   9      147.34      148.43      3.52 o 
  -1   0   9      237.53      249.37      4.38 o 
   0   0   9      157.63      151.72      2.79 o 
   1   0   9      127.75      123.48      3.16 o 
   2   0   9       13.69       17.08      1.27 o 
   3   0   9       14.70       14.81      1.31 o 
   4   0   9        1.87        0.34      0.92 o 
   5   0   9       32.75       31.16      1.91 o 
   6   0   9       62.41       68.10      3.03 o 
   7   0   9       43.74       44.48      2.69 o 
  -8   1   9       15.76       19.52      1.30 o 
  -7   1   9       46.51       47.33      1.89 o 
  -6   1   9       16.11       15.11      1.15 o 
  -5   1   9       69.47       67.61      2.71 o 
  -4   1   9       61.96       60.43      4.08 o 
  -3   1   9       11.02       11.10      1.54 o 
  -2   1   9       51.43       53.21      2.35 o 
  -1   1   9      125.10      121.31      2.24 o 
   0   1   9       16.60       15.98      0.62 o 
   1   1   9      124.97      123.06      3.10 o 
   2   1   9       31.68       28.65      1.20 o 
   3   1   9        4.01        4.39      0.65 o 
   4   1   9        3.96        4.59      0.67 o 
   5   1   9        2.49        3.12      0.95 o 
   6   1   9        0.19       -0.68      0.68 o 
   7   1   9       15.79       16.14      1.26 o 
  -7   2   9       11.61       12.80      1.45 o 
  -6   2   9       11.82       12.45      1.06 o 
  -5   2   9       82.22       74.80      3.71 o 
  -4   2   9        9.66        9.13      0.96 o 
  -3   2   9       10.61        9.75      1.10 o 
  -2   2   9       44.76       47.22      1.57 o 
  -1   2   9       51.60       50.20      2.36 o 
   0   2   9       17.92       18.21      0.79 o 
   1   2   9       58.25       58.15      3.99 o 
   2   2   9        3.41        2.31      0.64 o 
   3   2   9       31.23       30.30      1.44 o 
   4   2   9       30.38       31.73      2.46 o 
   5   2   9       14.84       13.74      1.00 o 
   6   2   9        4.75        6.05      0.89 o 
   7   2   9        2.15        3.09      0.87 o 
  -6   3   9       12.27       15.60      1.20 o 
  -5   3   9        2.35        2.54      1.03 o 
  -4   3   9        0.97        0.60      0.64 o 
  -3   3   9       33.29       29.28      6.57 o 
  -2   3   9       18.56       17.06      1.04 o 
  -1   3   9       26.90       26.01      3.18 o 
   0   3   9      144.03      145.09      1.96 o 
   1   3   9       86.60       82.66      5.76 o 
   2   3   9       67.10       62.54      2.20 o 
   3   3   9        0.42        0.38      0.78 o 
   4   3   9       13.42       14.22      1.13 o 
   5   3   9        5.54        5.66      0.93 o 
   6   3   9       24.46       24.03      1.51 o 
  -5   4   9       11.43       11.74      1.45 o 
  -4   4   9        1.21        0.66      0.82 o 
  -3   4   9        5.23        6.74      0.95 o 
  -2   4   9       25.40       26.56      1.45 o 
  -1   4   9       21.49       21.36      1.36 o 
   0   4   9       13.68       15.68      0.81 o 
   1   4   9        9.67        9.21      0.85 o 
   2   4   9       14.98       15.88      1.19 o 
   3   4   9       11.93       11.91      1.18 o 
   4   4   9        5.47        7.33      1.31 o 
  -2   5   9        3.40        3.97      0.92 o 
  -1   5   9        5.36        5.09      0.96 o 
   0   5   9        4.06        3.71      0.66 o 
   1   5   9       17.05       18.84      1.34 o 
  -7   0  10        0.84       -1.18      1.24 o 
  -6   0  10        9.86       11.82      1.62 o 
  -5   0  10      264.22      267.02      5.53 o 
  -4   0  10        0.12       -0.72      0.99 o 
  -3   0  10       30.88       28.40      1.76 o 
  -2   0  10      283.99      267.45      4.97 o 
  -1   0  10       20.84       19.78      1.49 o 
   0   0  10        8.88       10.19      1.82 o 
   1   0  10       44.69       45.13      2.16 o 
   2   0  10       11.29       11.72      1.19 o 
   3   0  10      134.82      134.82      3.80 o 
   4   0  10       10.68       11.65      1.41 o 
   5   0  10        8.07        7.35      1.32 o 
   6   0  10        3.00        3.83      1.23 o 
   7   0  10        0.08        0.12      1.02 o 
  -7   1  10        1.03        0.12      0.87 o 
  -6   1  10       24.22       23.93      3.07 o 
  -5   1  10       40.20       38.56      1.63 o 
  -4   1  10       68.27       68.25      1.98 o 
  -3   1  10       60.47       56.02      1.72 o 
  -2   1  10        2.39        1.78      0.62 o 
  -1   1  10        7.89        7.07      0.72 o 
   0   1  10       36.89       33.26      0.95 o 
   1   1  10       15.80       15.86      1.24 o 
   2   1  10       73.64       70.08      2.41 o 
   3   1  10      102.55      104.89      2.34 o 
   4   1  10       15.60       15.88      1.08 o 
   5   1  10       34.94       35.27      1.81 o 
   6   1  10       15.30       17.04      1.23 o 
  -7   2  10       13.37       12.09      2.44 o 
  -6   2  10        3.30        3.27      0.88 o 
  -5   2  10        8.33        8.95      0.94 o 
  -4   2  10       42.88       43.30      1.98 o 
  -3   2  10        0.49        1.17      0.65 o 
  -2   2  10       12.25       10.52      0.97 o 
  -1   2  10        2.14        2.10      0.66 o 
   0   2  10       57.37       58.48      1.25 o 
   1   2  10       37.19       32.75      1.38 o 
   2   2  10       41.53       43.54      1.55 o 
   3   2  10       22.68       25.05      1.28 o 
   4   2  10        6.64        6.93      0.89 o 
   5   2  10       25.65       32.84      1.54 o 
   6   2  10        1.47        1.42      0.91 o 
  -6   3  10        0.78        1.25      0.69 o 
  -5   3  10        0.58        0.66      0.78 o 
  -4   3  10       27.64       32.89      2.64 o 
  -3   3  10      119.27      119.72      4.84 o 
  -2   3  10        3.32        4.50      0.75 o 
  -1   3  10        6.34        7.21      0.86 o 
   0   3  10       15.75       13.96      0.79 o 
   1   3  10      107.68      104.68      8.64 o 
   2   3  10       13.68       14.54      1.16 o 
   3   3  10       18.99       22.09      1.37 o 
   4   3  10       17.84       19.58      1.31 o 
   5   3  10        0.91        1.17      0.88 o 
  -4   4  10        5.19        3.03      0.92 o 
  -3   4  10        9.19       12.73      1.15 o 
  -2   4  10       14.04       17.25      1.28 o 
  -1   4  10       25.39       23.49      1.49 o 
   0   4  10        9.66       10.98      0.77 o 
   1   4  10        3.25        2.78      0.82 o 
   2   4  10        4.53        6.16      2.68 o 
   3   4  10       10.36       11.91      1.35 o 
  -7   0  11        1.48       -0.89      1.27 o 
  -6   0  11       48.86       43.21      2.75 o 
  -5   0  11        6.75        7.31      1.41 o 
  -4   0  11        3.43        2.07      1.01 o 
  -3   0  11       79.11       74.88      3.10 o 
  -2   0  11       12.56        9.19      1.31 o 
  -1   0  11      174.68      172.94      4.26 o 
   0   0  11       47.11       43.57      1.63 o 
   1   0  11       16.74       18.41      1.50 o 
   2   0  11        4.88        5.17      0.98 o 
   3   0  11        7.76        7.86      1.19 o 
   4   0  11        0.00        1.75      0.66 o 
   5   0  11       23.23       23.09      1.92 o 
   6   0  11       20.60       18.66      1.98 o 
  -6   1  11       14.54       15.23      1.25 o 
  -5   1  11        8.62        7.12      1.05 o 
  -4   1  11       14.46       15.68      1.10 o 
  -3   1  11       56.00       53.19      1.81 o 
  -2   1  11       20.45       22.67      1.22 o 
  -1   1  11        9.67        7.97      0.81 o 
   0   1  11      134.38      127.56      1.95 o 
   1   1  11       81.94       79.82      2.08 o 
   2   1  11       11.92       11.11      0.92 o 
   3   1  11        1.54        0.82      1.03 o 
   4   1  11       21.39       21.40      1.47 o 
   5   1  11        1.68        2.74      0.69 o 
   6   1  11       11.60       11.97      1.15 o 
  -6   2  11       33.63       33.55      1.78 o 
  -5   2  11        9.16       10.62      1.08 o 
  -4   2  11        1.96        2.15      0.76 o 
  -3   2  11       24.25       26.55      3.18 o 
  -2   2  11       26.99       25.84      1.39 o 
  -1   2  11       63.35       60.80      1.94 o 
   0   2  11       46.40       46.19      1.54 o 
   1   2  11       32.85       30.25      2.37 o 
   2   2  11      128.54      128.72      2.77 o 
   3   2  11       22.33       22.33      2.16 o 
   4   2  11        0.20       -0.47      0.71 o 
   5   2  11        5.63        4.12      0.92 o 
  -5   3  11        2.67        2.14      0.88 o 
  -4   3  11        0.88        1.12      0.78 o 
  -3   3  11       20.13       17.85      1.36 o 
  -2   3  11        4.20        5.11      1.40 o 
  -1   3  11       10.99        9.91      1.04 o 
   0   3  11       46.70       47.93      1.53 o 
   1   3  11       10.27       10.03      1.08 o 
   2   3  11        4.88        5.69      1.11 o 
   3   3  11        4.57        5.43      1.32 o 
   4   3  11        5.85        6.82      1.46 o 
  -2   4  11        1.44        0.91      0.76 o 
  -1   4  11        0.31        0.91      0.69 o 
   0   4  11        4.29        4.33      0.63 o 
   1   4  11        3.37        1.57      0.89 o 
   2   4  11        0.70        1.20      1.26 o 
  -6   0  12       27.17       26.54      2.32 o 
  -5   0  12        7.81        9.26      1.49 o 
  -4   0  12       53.13       51.21      2.74 o 
  -3   0  12       32.78       30.60      2.17 o 
  -2   0  12        8.80        9.07      1.24 o 
  -1   0  12        0.24        0.49      0.96 o 
   0   0  12       12.27       10.67      0.94 o 
   1   0  12        4.75        5.66      1.03 o 
   2   0  12        2.26        0.50      0.89 o 
   3   0  12       16.51       14.55      1.51 o 
   4   0  12        5.02        8.25      1.21 o 
   5   0  12        2.10        1.95      1.07 o 
  -5   1  12       29.71       28.18      1.61 o 
  -4   1  12       19.73       20.43      1.35 o 
  -3   1  12        1.92        2.73      0.62 o 
  -2   1  12       10.03       10.57      1.57 o 
  -1   1  12        4.02        5.60      0.78 o 
   0   1  12        1.55        0.01      0.49 o 
   1   1  12        1.40        1.24      0.69 o 
   2   1  12        7.33        7.66      1.55 o 
   3   1  12        1.42        2.89      0.75 o 
   4   1  12        4.98        2.14      0.97 o 
   5   1  12        1.70        2.88      0.80 o 
  -5   2  12        4.25        5.52      0.96 o 
  -4   2  12       11.43       12.74      1.27 o 
  -3   2  12        5.87        4.15      0.88 o 
  -2   2  12        6.88        7.33      0.95 o 
  -1   2  12        4.07        3.08      0.71 o 
   0   2  12        5.56        5.80      0.62 o 
   1   2  12       13.45       15.75      2.40 o 
   2   2  12       34.66       36.40      1.70 o 
   3   2  12        1.34        1.03      0.72 o 
   4   2  12        2.00        3.22      0.77 o 
  -3   3  12        2.25        1.67      0.75 o 
  -2   3  12        6.93        6.28      2.08 o 
  -1   3  12        7.21        8.77      1.00 o 
   0   3  12        1.72        1.84      0.54 o 
   1   3  12       11.84       12.14      1.59 o 
   2   3  12        5.66        2.26      0.95 o 
   3   3  12        1.54        1.79      1.14 o 
  -5   0  13       14.63       13.04      1.86 o 
  -4   0  13       30.14       30.87      2.23 o 
  -3   0  13       12.04        8.29      1.48 o 
  -2   0  13        9.88       10.85      1.31 o 
  -1   0  13        2.25        3.22      1.15 o 
   0   0  13        0.69        0.77      0.58 o 
   1   0  13        6.01        6.21      1.20 o 
   2   0  13        0.15       -0.78      0.99 o 
   3   0  13       11.44       13.73      1.51 o 
   4   0  13        7.11       10.68      1.50 o 
  -4   1  13       18.52       20.70      1.35 o 
  -3   1  13        4.67        3.70      0.90 o 
  -2   1  13        6.24        6.40      1.06 o 
  -1   1  13       18.76       19.73      1.28 o 
   0   1  13        1.14        1.73      0.50 o 
   1   1  13       11.17       10.12      3.00 o 
   2   1  13        5.86        6.70      0.87 o 
   3   1  13        6.75        7.63      1.02 o 
   4   1  13        3.78        5.92      2.08 o 
  -3   2  13        4.43        4.10      0.93 o 
  -2   2  13       10.70       12.06      1.07 o 
  -1   2  13        7.13        6.69      0.98 o 
   0   2  13        7.36        7.15      0.68 o 
   1   2  13        5.40        5.27      0.96 o 
   2   2  13       16.51       13.73      2.00 o 
   3   2  13        3.54        5.70      0.90 o 
  -3   0  14        0.92        0.00      1.10 o 
  -2   0  14        2.22        2.18      1.19 o 
  -1   0  14       14.36       12.54      1.59 o 
   0   0  14        0.26        0.74      0.76 o 
   1   0  14        7.59        7.97      1.48 o 
   2   0  14       21.33       26.44      2.03 o 
  -2   1  14        1.03        1.00      0.77 o 
  -1   1  14        0.14        0.96      0.73 o 
   0   1  14       16.29       17.20      0.92 o 
   1   1  14       29.56       31.71      1.68 o 
   2   1  14        9.45       11.93      1.16 o 
                                                 
